# Supplementary material for: The Effect of Methyl-Derivatives of Flavanone on MCP-1, MIP-1β, RANTES, and Eotaxin Release by Activated RAW264.7 Macrophages
Source: Molecules. 2024 May 10;29(10):2239. doi: 10.3390/molecules29102239 (PMC11123782; doi:10.3390/molecules29102239)
Supplement: Supplementary file 1 [file molecules-29-02239-s001.zip]

Archive with 1 entries (1 files):
- molecules-2935294-supplementary.pdf
